# Supplementary material for: Changes in the intestinal microbiota following the administration of azithromycin in a randomised placebo-controlled trial among infants in south India
Source: Sci Rep. 2017 Aug 23;7:9168. doi: 10.1038/s41598-017-06862-0 (PMC5569098; doi:10.1038/s41598-017-06862-0)
Supplement: Supplementary file 1 — Supplementary Information [file 41598_2017_6862_MOESM1_ESM.zip]

Archive with 4 entries (3 files):
- /
- 6862 Supplementary dataset.xlsx
- 6862 Supplementary Tables and figures.pdf
- 6862 Supplementary methods and results.pdf
