# Supplementary material for: Changes in the intestinal microbiota following the administration of azithromycin in a randomised placebo-controlled trial among infants in south India
Source: Sci Rep. 2017 Aug 23;7:9168. doi: 10.1038/s41598-017-06862-0 (PMC5569098; doi:10.1038/s41598-017-06862-0)
Supplement: Supplementary file 1 — Supplementary Information [file 41598_2017_6862_MOESM1_ESM.zip › 6862 Supplementary dataset.xlsx]

## Sheet: Parker_et_al_2017_metadata.txt
sample id	collection date	location	subject id	sex	study day	adult age (years)	infant age (months)	per protocol	OPV response	study arm	non-intervention antibiotics (pre-enrolment)	non-intervention antibiotics (days 0 to 14)
EVIADULT01	2015-01	India	EVIADULT01	female	NA	23	NA	NA	NA	NA	NA	NA
EVIADULT02	2015-01	India	EVIADULT02	female	NA	28	NA	NA	NA	NA	NA	NA
EVIADULT03	2015-01	India	EVIADULT03	female	NA	47	NA	NA	NA	NA	NA	NA
EVIADULT04	2015-01	India	EVIADULT04	female	NA	30	NA	NA	NA	NA	NA	NA
EVIADULT05	2015-01	India	EVIADULT05	female	NA	61	NA	NA	NA	NA	NA	NA
EVIADULT06	2015-01	India	EVIADULT06	female	NA	27	NA	NA	NA	NA	NA	NA
EVIADULT07	2015-01	India	EVIADULT07	female	NA	21	NA	NA	NA	NA	NA	NA
EVIADULT08	2015-01	India	EVIADULT08	female	NA	53	NA	NA	NA	NA	NA	NA
EVIADULT09	2015-01	India	EVIADULT09	female	NA	26	NA	NA	NA	NA	NA	NA
EVIADULT10	2015-01	India	EVIADULT10	female	NA	25	NA	NA	NA	NA	NA	NA
EVIADULT11	2015-01	India	EVIADULT11	female	NA	22	NA	NA	NA	NA	NA	NA
EVIADULT12	2015-01	India	EVIADULT12	female	NA	31	NA	NA	NA	NA	NA	NA
EVIADULT13	2015-01	India	EVIADULT13	female	NA	25	NA	NA	NA	NA	NA	NA
EVIADULT14	2015-01	India	EVIADULT14	female	NA	33	NA	NA	NA	NA	NA	NA
EVIADULT15	2015-01	India	EVIADULT15	female	NA	29	NA	NA	NA	NA	NA	NA
EVIADULT16	2015-01	India	EVIADULT16	female	NA	24	NA	NA	NA	NA	NA	NA
EVIADULT17	2015-01	India	EVIADULT17	female	NA	34	NA	NA	NA	NA	NA	NA
EVIADULT18	2015-01	India	EVIADULT18	female	NA	36	NA	NA	NA	NA	NA	NA
EVIADULT19	2015-01	India	EVIADULT19	female	NA	34	NA	NA	NA	NA	NA	NA
EVIADULT20	2015-01	India	EVIADULT20	female	NA	24	NA	NA	NA	NA	NA	NA
EVIADULT21	2015-01	India	EVIADULT21	female	NA	33	NA	NA	NA	NA	NA	NA
EVIADULT22	2015-01	India	EVIADULT22	female	NA	19	NA	NA	NA	NA	NA	NA
EVIADULT23	2015-01	India	EVIADULT23	female	NA	24	NA	NA	NA	NA	NA	NA
EVIADULT24	2015-01	India	EVIADULT24	female	NA	31	NA	NA	NA	NA	NA	NA
EVIADULT25	2015-01	India	EVIADULT25	female	NA	21	NA	NA	NA	NA	NA	NA
EVIADULT26	2015-01	India	EVIADULT26	female	NA	44	NA	NA	NA	NA	NA	NA
EVIADULT27	2015-01	India	EVIADULT27	female	NA	26	NA	NA	NA	NA	NA	NA
EVIADULT28	2015-01	India	EVIADULT28	female	NA	24	NA	NA	NA	NA	NA	NA
EVIADULT29	2015-01	India	EVIADULT29	female	NA	31	NA	NA	NA	NA	NA	NA
EVIADULT30	2015-01	India	EVIADULT30	female	NA	26	NA	NA	NA	NA	NA	NA
EVIADULT31	2015-01	India	EVIADULT31	male	NA	25	NA	NA	NA	NA	NA	NA
EVIADULT32	2015-01	India	EVIADULT32	female	NA	25	NA	NA	NA	NA	NA	NA
EVIADULT33	2015-01	India	EVIADULT33	female	NA	29	NA	NA	NA	NA	NA	NA
EVIADULT34	2015-01	India	EVIADULT34	female	NA	22	NA	NA	NA	NA	NA	NA
EVIADULT35	2015-01	India	EVIADULT35	female	NA	29	NA	NA	NA	NA	NA	NA
EVIADULT36	2015-01	India	EVIADULT36	female	NA	30	NA	NA	NA	NA	NA	NA
EVIADULT37	2015-01	India	EVIADULT37	female	NA	29	NA	NA	NA	NA	NA	NA
EVIADULT38	2015-01	India	EVIADULT38	female	NA	25	NA	NA	NA	NA	NA	NA
EVIADULT39	2015-01	India	EVIADULT39	female	NA	21	NA	NA	NA	NA	NA	NA
EVIADULT40	2015-01	India	EVIADULT40	female	NA	21	NA	NA	NA	NA	NA	NA
EVIF0001	2014-08	India	EVI001	female	0	NA	9.8	1	seropositive	placebo	no	no
EVIF0009	2014-08	India	EVI009	female	0	NA	6.8	1	seropositive	placebo	yes	no
EVIF0011	2014-08	India	EVI011	female	0	NA	6.9	1	seronegative	azithromycin	yes	no
EVIF0012	2014-08	India	EVI012	female	0	NA	9.6	1	seropositive	azithromycin	no	no
EVIF0013	2014-08	India	EVI013	male	0	NA	10.8	1	seronegative	placebo	no	no
EVIF0018	2014-08	India	EVI018	female	0	NA	8.6	1	seropositive	azithromycin	no	no
EVIF0019	2014-08	India	EVI019	male	0	NA	10.5	1	seronegative	azithromycin	yes	no
EVIF0020	2014-08	India	EVI020	male	0	NA	9.7	1	seronegative	placebo	no	no
EVIF0022	2014-08	India	EVI022	female	0	NA	10.1	1	seronegative	azithromycin	no	no
EVIF0023	2014-08	India	EVI023	male	0	NA	9.5	1	seronegative	placebo	no	no
EVIF0038	2014-08	India	EVI026	male	0	NA	9.2	1	seropositive	azithromycin	no	no
EVIF0049	2014-08	India	EVI029	male	0	NA	9	1	seropositive	azithromycin	no	no
EVIF0051	2014-08	India	EVI031	female	0	NA	11.1	1	seropositive	placebo	no	no
EVIF0054	2014-08	India	EVI034	female	0	NA	8.7	1	seropositive	placebo	no	yes
EVIF0056	2014-08	India	EVI001	female	14	NA	10.3	1	seropositive	placebo	no	no
EVIF0060	2014-08	India	EVI011	female	14	NA	7.3	1	seronegative	azithromycin	yes	no
EVIF0062	2014-08	India	EVI009	female	14	NA	7.3	1	seropositive	placebo	yes	no
EVIF0070	2014-08	India	EVI012	female	14	NA	10.1	1	seropositive	azithromycin	no	no
EVIF0075	2014-08	India	EVI013	male	14	NA	11.2	1	seronegative	placebo	no	no
EVIF0079	2014-08	India	EVI018	female	14	NA	9.1	1	seropositive	azithromycin	no	no
EVIF0080	2014-08	India	EVI019	male	14	NA	11	1	seronegative	azithromycin	yes	no
EVIF0081	2014-08	India	EVI020	male	14	NA	10.2	1	seronegative	placebo	no	no
EVIF0083	2014-08	India	EVI037	female	0	NA	7.4	1	seropositive	azithromycin	no	no
EVIF0084	2014-08	India	EVI038	female	0	NA	11.7	1	seronegative	placebo	yes	no
EVIF0085	2014-08	India	EVI039	female	0	NA	6.7	1	seropositive	azithromycin	no	no
EVIF0087	2014-08	India	EVI041	male	0	NA	6.6	1	seropositive	placebo	no	no
EVIF0090	2014-08	India	EVI044	female	0	NA	7.5	1	seronegative	placebo	no	yes
EVIF0093	2014-08	India	EVI023	male	14	NA	9.9	1	seronegative	placebo	no	no
EVIF0097	2014-08	India	EVI022	female	14	NA	10.6	1	seronegative	azithromycin	no	no
EVIF0117	2014-08	India	EVI047	female	0	NA	8.5	1	seronegative	placebo	yes	no
EVIF0119	2014-08	India	EVI049	female	0	NA	9.2	1	seronegative	placebo	yes	no
EVIF0123	2014-08	India	EVI026	male	14	NA	9.7	1	seropositive	azithromycin	no	no
EVIF0143	2014-09	India	EVI055	female	0	NA	9.9	1	seropositive	azithromycin	no	no
EVIF0144	2014-09	India	EVI054	male	0	NA	8.6	1	seropositive	azithromycin	no	no
EVIF0147	2014-09	India	EVI057	male	0	NA	6.9	1	seropositive	azithromycin	no	no
EVIF0150	2014-09	India	EVI029	male	14	NA	9.4	1	seropositive	azithromycin	no	no
EVIF0152	2014-09	India	EVI034	female	14	NA	9.2	1	seropositive	placebo	no	yes
EVIF0155	2014-09	India	EVI031	female	14	NA	11.6	1	seropositive	placebo	no	no
EVIF0163	2014-09	India	EVI061	male	0	NA	5.9	1	seropositive	placebo	no	no
EVIF0164	2014-09	India	EVI063	female	0	NA	5.9	1	seropositive	placebo	no	no
EVIF0170	2014-09	India	EVI067	male	0	NA	6	1	seropositive	placebo	no	no
EVIF0177	2014-09	India	EVI068	female	0	NA	6.8	1	seronegative	placebo	no	no
EVIF0181	2014-09	India	EVI041	male	14	NA	7	1	seropositive	placebo	no	no
EVIF0182	2014-09	India	EVI037	female	14	NA	7.8	1	seropositive	azithromycin	no	no
EVIF0187	2014-09	India	EVI038	female	14	NA	12.2	1	seronegative	placebo	yes	no
EVIF0192	2014-09	India	EVI044	female	14	NA	8	1	seronegative	placebo	no	yes
EVIF0193	2014-09	India	EVI039	female	14	NA	7.2	1	seropositive	azithromycin	no	no
EVIF0218	2014-09	India	EVI069	male	0	NA	6.7	1	seropositive	placebo	no	no
EVIF0220	2014-09	India	EVI071	male	0	NA	6.7	0	seropositive	azithromycin	yes	yes
EVIF0221	2014-09	India	EVI072	male	0	NA	8.3	1	seropositive	azithromycin	no	no
EVIF0222	2014-09	India	EVI075	female	0	NA	7.2	1	seronegative	placebo	yes	no
EVIF0223	2014-09	India	EVI077	male	0	NA	6.6	1	seropositive	placebo	no	no
EVIF0224	2014-09	India	EVI076	female	0	NA	6	1	seropositive	azithromycin	no	no
EVIF0238	2014-09	India	EVI049	female	14	NA	9.6	1	seronegative	placebo	yes	no
EVIF0251	2014-09	India	EVI047	female	14	NA	9	1	seronegative	placebo	yes	no
EVIF0253	2014-09	India	EVI083	female	0	NA	11.4	1	seropositive	placebo	no	no
EVIF0256	2014-09	India	EVI084	male	0	NA	9.3	1	seronegative	placebo	no	no
EVIF0262	2014-09	India	EVI055	female	14	NA	10.4	1	seropositive	azithromycin	no	no
EVIF0263	2014-09	India	EVI057	male	14	NA	7.3	1	seropositive	azithromycin	no	no
EVIF0273	2014-09	India	EVI054	male	14	NA	9.1	1	seropositive	azithromycin	no	no
EVIF0295	2014-09	India	EVI092	female	0	NA	6.1	1	seropositive	azithromycin	no	no
EVIF0297	2014-09	India	EVI094	male	0	NA	6.6	1	seropositive	placebo	no	no
EVIF0299	2014-09	India	EVI096	female	0	NA	7.7	1	seropositive	azithromycin	no	no
EVIF0303	2014-09	India	EVI068	female	14	NA	7.2	1	seronegative	placebo	no	no
EVIF0307	2014-09	India	EVI061	male	14	NA	6.3	1	seropositive	placebo	no	no
EVIF0308	2014-09	India	EVI063	female	14	NA	6.4	1	seropositive	placebo	no	no
EVIF0312	2014-09	India	EVI067	male	14	NA	6.4	1	seropositive	placebo	no	no
EVIF0323	2014-09	India	EVI101	male	0	NA	7	0	seronegative	placebo	no	no
EVIF0324	2014-09	India	EVI105	female	0	NA	10.3	1	seropositive	azithromycin	no	no
EVIF0325	2014-09	India	EVI106	male	0	NA	9.3	1	seronegative	azithromycin	no	no
EVIF0326	2014-09	India	EVI108	female	0	NA	10.9	1	seronegative	placebo	no	no
EVIF0328	2014-09	India	EVI109	male	0	NA	6.4	1	seronegative	placebo	no	no
EVIF0331	2014-09	India	EVI113	female	0	NA	7.1	1	seropositive	placebo	no	no
EVIF0332	2014-09	India	EVI111	female	0	NA	6.4	1	seropositive	azithromycin	yes	no
EVIF0351	2014-09	India	EVI076	female	14	NA	6.5	1	seropositive	azithromycin	no	no
EVIF0352	2014-09	India	EVI118	male	0	NA	6.9	1	seronegative	placebo	no	yes
EVIF0358	2014-09	India	EVI069	male	14	NA	7.1	1	seropositive	placebo	no	no
EVIF0363	2014-09	India	EVI072	male	14	NA	8.8	1	seropositive	azithromycin	no	no
EVIF0365	2014-09	India	EVI075	female	14	NA	7.7	1	seronegative	placebo	yes	no
EVIF0369	2014-09	India	EVI121	male	0	NA	6.8	1	seronegative	azithromycin	no	no
EVIF0373	2014-09	India	EVI122	male	0	NA	6.1	1	seropositive	placebo	no	no
EVIF0375	2014-09	India	EVI126	female	0	NA	10.9	1	seronegative	placebo	no	no
EVIF0376	2014-09	India	EVI128	female	0	NA	6.7	1	seronegative	placebo	no	no
EVIF0377	2014-09	India	EVI130	male	0	NA	7.1	1	seropositive	placebo	no	no
EVIF0378	2014-09	India	EVI129	female	0	NA	6.3	1	seronegative	azithromycin	no	no
EVIF0379	2014-09	India	EVI131	male	0	NA	6.2	1	seronegative	azithromycin	no	no
EVIF0380	2014-09	India	EVI132	male	0	NA	7.1	1	seronegative	azithromycin	no	no
EVIF0382	2014-09	India	EVI077	male	14	NA	7.1	1	seropositive	placebo	no	no
EVIF0398	2014-09	India	EVI133	male	0	NA	7.1	1	seropositive	placebo	no	no
EVIF0399	2014-09	India	EVI134	female	0	NA	11.9	1	seropositive	azithromycin	no	no
EVIF0423	2014-09	India	EVI140	male	0	NA	10.2	1	seronegative	azithromycin	no	no
EVIF0426	2014-09	India	EVI139	male	0	NA	9.5	1	seropositive	placebo	no	no
EVIF0427	2014-09	India	EVI142	male	0	NA	6.1	1	seronegative	placebo	no	no
EVIF0445	2014-09	India	EVI084	male	14	NA	9.7	1	seronegative	placebo	no	no
EVIF0448	2014-10	India	EVI145	male	0	NA	9.7	1	seronegative	placebo	no	no
EVIF0450	2014-10	India	EVI151	female	0	NA	10	1	seropositive	placebo	no	no
EVIF0455	2014-10	India	EVI083	female	14	NA	11.9	1	seropositive	placebo	no	no
EVIF0480	2014-10	India	EVI094	male	14	NA	7.1	1	seropositive	placebo	no	no
EVIF0494	2014-10	India	EVI096	female	14	NA	8.1	1	seropositive	azithromycin	no	no
EVIF0496	2014-10	India	EVI092	female	14	NA	6.6	1	seropositive	azithromycin	no	no
EVIF0502	2014-10	India	EVI071	male	14	NA	7.4	0	seropositive	azithromycin	yes	yes
EVIF0507	2014-10	India	EVI109	male	14	NA	6.9	1	seronegative	placebo	no	no
EVIF0511	2014-10	India	EVI106	male	14	NA	9.7	1	seronegative	azithromycin	no	no
EVIF0513	2014-10	India	EVI108	female	14	NA	11.3	1	seronegative	placebo	no	no
EVIF0514	2014-10	India	EVI105	female	14	NA	10.8	1	seropositive	azithromycin	no	no
EVIF0519	2014-10	India	EVI156	female	0	NA	6.4	1	seronegative	azithromycin	no	no
EVIF0527	2014-10	India	EVI118	male	14	NA	7.3	1	seronegative	placebo	no	yes
EVIF0529	2014-10	India	EVI111	female	14	NA	6.9	1	seropositive	azithromycin	yes	no
EVIF0552	2014-10	India	EVI113	female	14	NA	7.6	1	seropositive	placebo	no	no
EVIF0563	2014-10	India	EVI160	female	0	NA	6.3	1	seronegative	placebo	no	no
EVIF0564	2014-10	India	EVI161	female	0	NA	10.7	1	seropositive	azithromycin	no	no
EVIF0565	2014-10	India	EVI163	male	0	NA	7.1	1	seropositive	placebo	no	no
EVIF0567	2014-10	India	EVI162	male	0	NA	6	1	seropositive	azithromycin	no	no
EVIF0568	2014-10	India	EVI169	male	0	NA	6.8	1	seronegative	azithromycin	no	no
EVIF0569	2014-10	India	EVI168	female	0	NA	7.4	1	seronegative	azithromycin	no	no
EVIF0570	2014-10	India	EVI172	male	0	NA	6.8	1	seropositive	azithromycin	yes	yes
EVIF0572	2014-10	India	EVI171	female	0	NA	7.9	1	seropositive	azithromycin	no	yes
EVIF0573	2014-10	India	EVI165	female	0	NA	9.7	1	seropositive	placebo	no	no
EVIF0575	2014-10	India	EVI173	female	0	NA	7.6	1	seropositive	azithromycin	yes	no
EVIF0577	2014-10	India	EVI175	female	0	NA	6.8	1	seronegative	azithromycin	no	no
EVIF0580	2014-10	India	EVI101	male	14	NA	7.5	0	seronegative	placebo	no	no
EVIF0581	2014-10	India	EVI131	male	14	NA	6.6	1	seronegative	azithromycin	no	no
EVIF0583	2014-10	India	EVI122	male	14	NA	6.6	1	seropositive	placebo	no	no
EVIF0585	2014-10	India	EVI126	female	14	NA	11.4	1	seronegative	placebo	no	no
EVIF0591	2014-10	India	EVI178	male	0	NA	6	1	seropositive	azithromycin	yes	no
EVIF0595	2014-10	India	EVI128	female	14	NA	7.2	1	seronegative	placebo	no	no
EVIF0596	2014-10	India	EVI134	female	14	NA	12.3	1	seropositive	azithromycin	no	no
EVIF0599	2014-10	India	EVI183	female	0	NA	10.7	0	seronegative	azithromycin	no	no
EVIF0602	2014-10	India	EVI121	male	14	NA	7.3	1	seronegative	azithromycin	no	no
EVIF0606	2014-10	India	EVI132	male	14	NA	7.6	1	seronegative	azithromycin	no	no
EVIF0608	2014-10	India	EVI129	female	14	NA	6.8	1	seronegative	azithromycin	no	no
EVIF0609	2014-10	India	EVI130	male	14	NA	7.6	1	seropositive	placebo	no	no
EVIF0625	2014-10	India	EVI133	male	14	NA	7.6	1	seropositive	placebo	no	no
EVIF0638	2014-10	India	EVI187	male	0	NA	6.1	1	seronegative	placebo	yes	no
EVIF0639	2014-10	India	EVI189	male	0	NA	10	1	seropositive	placebo	no	no
EVIF0644	2014-10	India	EVI197	male	0	NA	11	1	seronegative	placebo	no	no
EVIF0649	2014-10	India	EVI195	female	0	NA	9.2	1	seronegative	azithromycin	no	no
EVIF0650	2014-10	India	EVI191	female	0	NA	9.1	1	seropositive	azithromycin	no	no
EVIF0652	2014-10	India	EVI196	male	0	NA	10	1	seropositive	placebo	yes	no
EVIF0653	2014-10	India	EVI202	female	0	NA	6.1	0	seropositive	azithromycin	no	no
EVIF0655	2014-10	India	EVI203	male	0	NA	6.2	1	seropositive	azithromycin	no	no
EVIF0660	2014-10	India	EVI142	male	14	NA	6.5	1	seronegative	placebo	no	no
EVIF0675	2014-10	India	EVI204	male	0	NA	9.3	1	seronegative	azithromycin	no	no
EVIF0676	2014-10	India	EVI140	male	14	NA	10.7	1	seronegative	azithromycin	no	no
EVIF0678	2014-10	India	EVI145	male	14	NA	10.1	1	seronegative	placebo	no	no
EVIF0681	2014-10	India	EVI139	male	14	NA	10	1	seropositive	placebo	no	no
EVIF0685	2014-10	India	EVI151	female	14	NA	10.4	1	seropositive	placebo	no	no
EVIF0701	2014-10	India	EVI207	male	0	NA	6	1	seropositive	azithromycin	no	no
EVIF0705	2014-10	India	EVI213	male	0	NA	8	1	seropositive	placebo	yes	no
EVIF0707	2014-10	India	EVI211	female	0	NA	6.3	1	seronegative	placebo	no	no
EVIF0764	2014-10	India	EVI156	female	14	NA	6.9	1	seronegative	azithromycin	no	no
EVIF0808	2014-10	India	EVI175	female	14	NA	7.3	1	seronegative	azithromycin	no	no
EVIF0817	2014-10	India	EVI171	female	14	NA	8.4	1	seropositive	azithromycin	no	yes
EVIF0818	2014-10	India	EVI173	female	14	NA	8.1	1	seropositive	azithromycin	yes	no
EVIF0823	2014-10	India	EVI160	female	14	NA	6.8	1	seronegative	placebo	no	no
EVIF0826	2014-10	India	EVI163	male	14	NA	7.6	1	seropositive	placebo	no	no
EVIF0828	2014-10	India	EVI162	male	14	NA	6.5	1	seropositive	azithromycin	no	no
EVIF0836	2014-10	India	EVI165	female	14	NA	10.2	1	seropositive	placebo	no	no
EVIF0837	2014-10	India	EVI172	male	14	NA	7.3	1	seropositive	azithromycin	yes	yes
EVIF0838	2014-10	India	EVI168	female	14	NA	7.9	1	seronegative	azithromycin	no	no
EVIF0839	2014-10	India	EVI169	male	14	NA	7.3	1	seronegative	azithromycin	no	no
EVIF0841	2014-10	India	EVI178	male	14	NA	6.5	1	seropositive	azithromycin	yes	no
EVIF0844	2014-10	India	EVI161	female	14	NA	11.2	1	seropositive	azithromycin	no	no
EVIF0850	2014-10	India	EVI183	female	14	NA	11.3	0	seronegative	azithromycin	no	no
EVIF0864	2014-10	India	EVI220	male	0	NA	7.5	1	seronegative	placebo	yes	yes
EVIF0865	2014-10	India	EVI219	male	0	NA	8.6	1	seropositive	azithromycin	yes	no
EVIF0866	2014-10	India	EVI218	female	0	NA	6.9	1	seropositive	azithromycin	no	no
EVIF0869	2014-10	India	EVI226	female	0	NA	7.6	1	seronegative	placebo	yes	no
EVIF0873	2014-10	India	EVI224	female	0	NA	6.2	1	seropositive	placebo	no	no
EVIF0875	2014-10	India	EVI222	male	0	NA	7	1	seropositive	azithromycin	no	no
EVIF0878	2014-10	India	EVI233	female	0	NA	8.4	1	seropositive	azithromycin	yes	no
EVIF0879	2014-10	India	EVI234	male	0	NA	6.5	0	seropositive	azithromycin	no	yes
EVIF0884	2014-10	India	EVI236	female	0	NA	11.5	1	seronegative	azithromycin	no	no
EVIF0885	2014-10	India	EVI243	male	0	NA	7.4	1	seronegative	placebo	yes	no
EVIF0888	2014-10	India	EVI241	female	0	NA	6.7	1	seronegative	placebo	no	no
EVIF0895	2014-10	India	EVI203	male	14	NA	6.6	1	seropositive	azithromycin	no	no
EVIF0897	2014-10	India	EVI196	male	14	NA	10.5	1	seropositive	placebo	yes	no
EVIF0898	2014-10	India	EVI195	female	14	NA	9.7	1	seronegative	azithromycin	no	no
EVIF0914	2014-10	India	EVI187	male	14	NA	6.6	1	seronegative	placebo	yes	no
EVIF0915	2014-10	India	EVI189	male	14	NA	10.4	1	seropositive	placebo	no	no
EVIF0919	2014-10	India	EVI204	male	14	NA	9.8	1	seronegative	azithromycin	no	no
EVIF0922	2014-10	India	EVI197	male	14	NA	11.5	1	seronegative	placebo	no	no
EVIF0923	2014-10	India	EVI191	female	14	NA	9.6	1	seropositive	azithromycin	no	no
EVIF0927	2014-10	India	EVI246	female	0	NA	6.2	1	seropositive	placebo	yes	no
EVIF0929	2014-10	India	EVI248	male	0	NA	11	1	seronegative	placebo	yes	no
EVIF0930	2014-10	India	EVI245	male	0	NA	8.1	1	seronegative	azithromycin	yes	no
EVIF0934	2014-10	India	EVI254	female	0	NA	8.3	1	seropositive	azithromycin	no	no
EVIF0935	2014-10	India	EVI253	female	0	NA	8.9	1	seropositive	placebo	yes	no
EVIF0937	2014-10	India	EVI252	female	0	NA	6.6	1	seropositive	azithromycin	no	no
EVIF0941	2014-10	India	EVI207	male	14	NA	6.5	1	seropositive	azithromycin	no	no
EVIF0963	2014-10	India	EVI257	female	0	NA	8	1	seronegative	azithromycin	no	no
EVIF0964	2014-10	India	EVI211	female	14	NA	6.8	1	seronegative	placebo	no	no
EVIF0966	2014-10	India	EVI213	male	14	NA	8.5	1	seropositive	placebo	yes	no
EVIF0969	2014-10	India	EVI259	female	0	NA	6.5	1	seronegative	azithromycin	yes	yes
EVIF0971	2014-10	India	EVI261	female	0	NA	7.9	0	seronegative	placebo	no	no
EVIF0978	2014-10	India	EVI263	female	0	NA	6.9	1	seropositive	placebo	no	no
EVIF0996	2014-11	India	EVI202	female	14	NA	6.7	0	seropositive	azithromycin	no	no
EVIF1008	2014-11	India	EVI267	female	0	NA	7.9	1	seronegative	azithromycin	yes	no
EVIF1013	2014-11	India	EVI268	male	0	NA	7.3	1	seronegative	placebo	no	yes
EVIF1016	2014-11	India	EVI274	female	0	NA	6.2	1	seronegative	placebo	no	no
EVIF1017	2014-11	India	EVI283	female	0	NA	6.4	1	seropositive	placebo	yes	no
EVIF1022	2014-11	India	EVI279	male	0	NA	6.4	1	seronegative	placebo	yes	yes
EVIF1023	2014-11	India	EVI277	female	0	NA	7.8	1	seropositive	azithromycin	no	no
EVIF1024	2014-11	India	EVI281	male	0	NA	7.4	1	seronegative	azithromycin	no	no
EVIF1026	2014-11	India	EVI288	male	0	NA	8.6	1	seropositive	azithromycin	yes	no
EVIF1030	2014-11	India	EVI284	male	0	NA	10.5	1	seronegative	azithromycin	no	no
EVIF1031	2014-11	India	EVI289	female	0	NA	10.3	1	seropositive	placebo	no	yes
EVIF1084	2014-11	India	EVI290	male	0	NA	6.7	1	seronegative	azithromycin	no	no
EVIF1174	2014-11	India	EVI224	female	14	NA	6.7	1	seropositive	placebo	no	no
EVIF1176	2014-11	India	EVI226	female	14	NA	8.1	1	seronegative	placebo	yes	no
EVIF1193	2014-11	India	EVI241	female	14	NA	7.1	1	seronegative	placebo	no	no
EVIF1198	2014-11	India	EVI243	male	14	NA	7.8	1	seronegative	placebo	yes	no
EVIF1203	2014-11	India	EVI218	female	14	NA	7.4	1	seropositive	azithromycin	no	no
EVIF1204	2014-11	India	EVI219	male	14	NA	9.1	1	seropositive	azithromycin	yes	no
EVIF1206	2014-11	India	EVI233	female	14	NA	8.9	1	seropositive	azithromycin	yes	no
EVIF1211	2014-11	India	EVI236	female	14	NA	12	1	seronegative	azithromycin	no	no
EVIF1214	2014-11	India	EVI222	male	14	NA	7.5	1	seropositive	azithromycin	no	no
EVIF1217	2014-11	India	EVI220	male	14	NA	8	1	seronegative	placebo	yes	yes
EVIF1242	2014-11	India	EVI254	female	14	NA	8.8	1	seropositive	azithromycin	no	no
EVIF1243	2014-11	India	EVI246	female	14	NA	6.7	1	seropositive	placebo	yes	no
EVIF1244	2014-11	India	EVI245	male	14	NA	8.5	1	seronegative	azithromycin	yes	no
EVIF1246	2014-11	India	EVI248	male	14	NA	11.5	1	seronegative	placebo	yes	no
EVIF1247	2014-11	India	EVI253	female	14	NA	9.4	1	seropositive	placebo	yes	no
EVIF1254	2014-11	India	EVI259	female	14	NA	6.9	1	seronegative	azithromycin	yes	yes
EVIF1256	2014-11	India	EVI261	female	14	NA	8.3	0	seronegative	placebo	no	no
EVIF1258	2014-11	India	EVI263	female	14	NA	7.3	1	seropositive	placebo	no	no
EVIF1272	2014-11	India	EVI257	female	14	NA	8.5	1	seronegative	azithromycin	no	no
EVIF1298	2014-11	India	EVI252	female	14	NA	7.1	1	seropositive	azithromycin	no	no
EVIF1335	2014-11	India	EVI267	female	14	NA	8.4	1	seronegative	azithromycin	yes	no
EVIF1338	2014-11	India	EVI268	male	14	NA	7.8	1	seronegative	placebo	no	yes
EVIF1343	2014-11	India	EVI283	female	14	NA	6.9	1	seropositive	placebo	yes	no
EVIF1344	2014-11	India	EVI288	male	14	NA	9	1	seropositive	azithromycin	yes	no
EVIF1366	2014-11	India	EVI277	female	14	NA	8.3	1	seropositive	azithromycin	no	no
EVIF1367	2014-11	India	EVI279	male	14	NA	6.9	1	seronegative	placebo	yes	yes
EVIF1368	2014-11	India	EVI281	male	14	NA	7.9	1	seronegative	azithromycin	no	no
EVIF1377	2014-11	India	EVI289	female	14	NA	10.8	1	seropositive	placebo	no	yes
EVIF1388	2014-11	India	EVI284	male	14	NA	11	1	seronegative	azithromycin	no	no
EVIF1415	2014-11	India	EVI274	female	14	NA	6.7	1	seronegative	placebo	no	no
EVIF1440	2014-11	India	EVI290	male	14	NA	7.1	1	seronegative	azithromycin	no	no
EVIF1560	2014-11	India	EVI234	male	14	NA	7.4	0	seropositive	azithromycin	no	yes
